# Supplementary material for: Investigation of the Virome and Characterization of Issyk-Kul Virus from Swedish Myotis brandtii Bats
Source: Pathogens. 2022 Dec 21;12(1):12. doi: 10.3390/pathogens12010012 (PMC9861107; doi:10.3390/pathogens12010012)
Supplement: Supplementary file 1 [file pathogens-12-00012-s001.zip]

Archive with 2 entries (2 files):
- Supplementary Tables.xlsx
- Supplematary Figures.pdf
