# Supplementary material for: Investigation of the Virome and Characterization of Issyk-Kul Virus from Swedish Myotis brandtii Bats
Source: Pathogens. 2022 Dec 21;12(1):12. doi: 10.3390/pathogens12010012 (PMC9861107; doi:10.3390/pathogens12010012)
Supplement: Supplementary file 1 [file pathogens-12-00012-s001.zip › Supplementary Tables.xlsx]

## Sheet: Table S1
	Table S1: Primers used in this study
	Segment	Primer name	Sequence 5'-3'
	L segment	BtNairoL_1ref_F	TCT CAA AGA AAT AAA TCC CC
		BtNairoL_163_R	CAT CAG GTA GCA TAG GGT CG
		BtNairoM_2104_F	GGT TAA GGT TCA CTA TCA ATG C
		BtNairoM_2499_R	AGA CGT AGC CAA ATG TTA ACC
		BtNairoL_2270_F	AGC ATG TTG ACC ATA TTG AGG
		BtNairoL_2518_R	TGA TAC CCA ACC TCA ACA GC
		BtNairoL_3478_F	AGC GGG CAT CTA CTA CTG G
		BtNairoL_3887_R	AGT TCT TTC TTA CTC AGC AGG
		BtNairoL_6110_F	CAG ATG ACA TAA ACA AGT CCG
		BtNairoL_6786_R	GGC AAG TAG GTT GAT AGT CC
	M segment	BtNairoM_1ref_F	TCT CAA AGA AAG ACA TGC GG
		BtNairoM141_R	ACC ATG GCT ACT GAT ATT ACC
		BtNairoM_160_R	CCA CAC CAA GCA ATA TCA GC
		BtNairoM_612_F	GGC ATA TCA ACA AAT CAG AGC
		BtNairoM_985_R	TGT GGC AGC AGA CAC AGA G
		BtNairoM_1104_F	CTA AAT CAG AAC CAG ACA AAG C
		BtNairoM_1634_R	AGT CAA GAA AGC CAT AAT GCG
		BtNairoM_4933_F	GTC TGT TCT TGG TCC AAA GC
		BtNairoM_5278_R	TTG GAT AAC AGT AGT AGG AGG

## Sheet: Table S2
	Table S2: Seqeunicng data and quality check, and classification
		no. of PE reads
	Total reads	179890909
	After filtering	138889457 (77.2%)
	Low quality and duplication	0.228
	Classified readpairs (% of filtered reads)	80536679 (57.98%)
	Unclassified read pairs (% of filetred reads)	58345135 (42%)
	Viruses (% of classified reads)	27495 (0.019%)
	Archea (% of classified reads)	3518 (0.004%)
	Eukaryota (% of classified reads)	1721245 (2.13%)
	Bacteria (% of classified reads)	78784421 (97.82%)

## Sheet: Table S3
	Table S3: Metagenomic classification of viral reads
	Viral family/order	No. of PE reads
	Ackermannviridae	110
	Herelleviridae	14
	Myoviridae	41
	Podoviridae	52
	Siphoviridae	3709
	Alloherpesviridae	533
	Alphaflexiviridae	390
	Baculoviridae	758
	Betaflexiviridae	16
	Botourmiaviridae	1
	Chuviridae	1
	Circoviridae	29
	Coronaviridae	4
	CRESS viruses	8
	Dicistroviridae	1
	Endornaviridae	3
	Fimoviridae	1
	Hepeviridae	346
	Herpesviridae	813
	Iflaviridae	8
	Iridoviridae	56
	Leviviridae	1
	Marnaviridae	84
	Marseilleviridae	1
	Microviridae	508
	Mimiviridae	593
	Mitoviridae	3
	Nairoviridae	10042
	Narnaviridae	44
	Nodaviridae	9
	Papillomaviridae	387
	Partitiviridae	40
	Parvoviridae	20
	Peribunyaviridae	3
	Phasmaviridae	1
	Phycodnaviridae	21
	Polydnaviridae	11
	Polyomaviridae	15
	Poxviridae	1095
	Reoviridae	426
	Retroviridae	4268
	Rhabdoviridae	5
	Togaviridae	154
	Tombusviridae	13
	Totiviridae	75
	Tymoviridae	83
	Virgaviridae	188
	Unclassified viruses	174
	Environmental sample	746
	Unclassified Riboviria	811
	Unclassified Picornavirales	47
	Unclassified Tymovirales	5
	Unclassified Bunyavirales	728
	Total	27495

## Sheet: Table S4
Table S4: Contigs classified as Nairoviridae family, their length, closest protein identity, and reference coverage
Contigname	Contig length in nt	Closest blastx identity	Segment	% of ID	Protein Accession no.	Reference coverage, amino acids	Reference length
k141_15577	1945	Nucleoprotein, Issyk-Kul virus	S	99	ALD84348.1	1-485	485
k141_2327	1191	Envelope glycoprotein, Issyk-Kul virus	M	83	AII79367.1	12-403	1654
k141_17284	3270	Envelope glycoprotein, Issyk-Kul virus	M	99	ALD84347.1	448-1536	1636
k141_16508	2295	RdRP, Issyk-Kul virus	L	99	ALD84346.1	14-775	3992
k141_13379	1957	RdRP, Issyk-Kul virus	L	98	BBM96692.1	804-1201	3992
k141_39704	868	RdRP, Issyk-Kul virus	L	100	BBM96692.1	1460-1748	3992

## Sheet: Table S5
Table S5: Myotis brandtii picorna-like virus 1 (11,121 nt) ORF positions in the genome
	start	stop	ORF size in nt
5' UTR	1	343
ORF1	344	1042	698
ORF2	1042	1623	581
ORF2b	1127	1657	530
ORF3	1632	2378	746
ORF4	2344	3624	1280
ORF5	4042	10977	6935

## Sheet: Table S6
Table S6: Myotis brandtii tymo-like virus 1 (6,162 nt) ORF positions in the genome
	start	stop	ORF size in nt
5' UTR	1	115
ORF1	116	5401	5285
ORF2	5410	6093	683

## Sheet: Table S7
Table S7: Assembled contigs classified as viruses and, diamond blastx search tophits, % of identity, e-value and length of the alignement
Contig name	Contig length	Top hit accession number and virus name	% of Identity	Evalue	Length of the alignement
k141_13379	1957	QOL70871.1 RNA-dependent RNA polymerase, partial [Prackenbach bat nairovirus]	97.5	9.65e-194	317
k141_26524	1541	QPB11609.1 hypothetical protein [Cutibacterium phage FD3]	97.4	3.83e-102	153
k141_36635	1359	YP_009595159.1 hypothetical protein FDG96_gp14 [Bacillus phage Mgbh1]	60.7	1.16e-74	206
k141_40058	1273	AUX13524.1 hypothetical protein [Propionibacterium phage pa63]	95.5	1.31e-135	200
k141_3407	1250	UHK03145.1 RNA-dependent RNA polymerase [Sanya orius sauteri totivirus 1]	34.9	6.78e-70	367
k141_40122	1202	WP_226396047.1 MazG-like family protein [Haemophilus sp. Marseille-Q0026]	55.3	8.44e-56	199
k141_30801	1152	YP_009252205.1 structural polyprotein [Anopheles C virus]	33.2	1.25e-59	428
k141_22102	1110	DAX25081.1 MAG TPA: tail protein [Siphoviridae sp.]	31	5.52e-51	422
k141_21963	1093	DAJ68609.1 MAG TPA: tail fiber assembly protein [Myoviridae sp.]	54.2	8.08e-55	177
k141_17915	1077	APG77457.1 hypothetical protein [Hubei picorna-like virus 60]	66.7	5.14e-139	333
k141_23469	1042	P36721.1 RecName: Full=Replication protein E1; AltName: Full=ATP-dependent helicase E1 [human papillomavirus 14]	99.1	5.68e-215	319
k141_34598	989	ASJ79916.1 hypothetical protein [Propionibacterium phage PacnesP1]	84.5	9.99e-66	129
k141_13681	981	APG77457.1 hypothetical protein [Hubei picorna-like virus 60]	31.9	1.09e-23	263
k141_37288	949	YP_009160140.1 hypothetical protein AFL83_gp42 [Propionibacterium phage Procrass1]	97.1	5.21e-69	103
k141_23043	949	AHF20717.1 hypothetical protein [Cimodo virus]	29.2	1.32e-17	315
k141_4570	939	YP_009337405.1 hypothetical protein [Hubei tetragnatha maxillosa virus 5]	50.2	2.09e-68	257
k141_14535	867	APG77457.1 hypothetical protein [Hubei picorna-like virus 60]	85.8	2.75e-154	281
k141_25241	864	APG77457.1 hypothetical protein [Hubei picorna-like virus 60]	77.7	1.01e-145	287
k141_2594	850	DAN85482.1 MAG TPA: hypothetical protein [Siphoviridae sp.]	88.2	7.01e-97	170
k141_10442	818	ALO50138.1 cap-pol fusion protein, partial [Wallemia sebi mycovirus 1]	77.2	1.41e-145	272
k141_15871	809	DAU23609.1 MAG TPA: Repressor protein CI [Siphoviridae sp.]	100	1.52e-164	233
k141_28796	800	YP_009337395.1 hypothetical protein [Hubei picorna-like virus 60]	78.9	5.41e-134	266
k141_11836	763	AAF44304.1 structural polyprotein, partial [Chikungunya virus]	100	6.09e-141	205
k141_40017	744	YP_006906451.1 scaffolding protein [Propionibacterium phage P14]	99.3	2.11e-75	147
k141_29898	716	URG14953.1 MAG: RNA dependent RNA polymerase, partial [Picornaviridae sp.]	41.2	3.48e-36	199
k141_26083	716	YP_009330067.1 hypothetical protein 2 [Beihai picorna-like virus 15]	50.5	3.69e-16	93
k141_27153	703	AXH76381.1 MAG: major capsid protein [Microviridae sp.]	60.3	1.1e-65	209
k141_11766	684	QDH87967.1 MAG: RNA-dependent RNA polymerase [Picornavirales sp.]	54.7	3.48e-39	137
k141_19757	684	YP_009337199.1 hypothetical protein 3 [Changjiang tombus-like virus 8]	53.6	1.2e-62	194
k141_31006	682	QTE03392.1 MAG: putative replication protein [Nandayus nenday CRESS-DNA-virus sp.]	53.7	2.03e-38	134
k141_14908	681	QDH76130.1 putative gag-pol polyprotein [Porcine endogenous retrovirus]	64.7	3.12e-76	224
k141_16500	670	P28830.1 RecName: Full=Protein E6 [human papillomavirus 14]	95.2	9.97e-55	84
k141_10029	666	QDH76130.1 putative gag-pol polyprotein [Porcine endogenous retrovirus]	81.1	4.85e-31	90
k141_11585	665	APG77457.1 hypothetical protein [Hubei picorna-like virus 60]	70.1	6.23e-96	221
k141_15532	650	QRW42561.1 MAG: RNA-dependent RNA polymerase [Culex-associated Luteo-like virus]	48.6	5.53e-60	185
k141_19080	641	APG77457.1 hypothetical protein [Hubei picorna-like virus 60]	73.2	1.76e-105	213
k141_5056	637	AXH76380.1 MAG: replication initiator protein [Microviridae sp.]	65.7	5.17e-85	198
k141_26544	634	APG77457.1 hypothetical protein [Hubei picorna-like virus 60]	72.5	2.5e-72	167
k141_36793	632	CAB4130587.1 hypothetical protein UFOVP126_1, partial [uncultured Caudovirales phage]	93.6	2.45e-69	110
k141_31557	625	QOL70871.1 RNA-dependent RNA polymerase, partial [Prackenbach bat nairovirus]	99.5	2.14e-133	208
k141_41527	621	AXH73270.1 MAG: DNA pilot protein [Microviridae sp.]	78.2	1.62e-48	119
k141_12628	613	DAK09364.1 MAG TPA: hypothetical protein [Siphoviridae sp.]	84.5	5.72e-82	168
k141_15553	613	NDG42043.1 hypothetical protein [Betaproteobacteria bacterium]	58	1.55e-54	174
k141_2050	602	YP_009333581.1 hypothetical protein 1 [Beihai picorna-like virus 11]	56	2.97e-27	100
k141_26080	596	UDL17007.1 MAG: capsid protein precursor [Biomphalaria pfeifferi virus 3]	59.9	3.54e-72	197
k141_26066	570	UHS72098.1 MAG: hypothetical protein 2 [Tombusviridae sp.]	39.9	6.81e-14	143
k141_8100	568	AUM61894.1 Rep [uncultured virus]	48.5	6.78e-46	165
k141_30901	568	QED45333.1 TVCVgp3 [Turnip vein-clearing virus]	100	6.33e-114	172
k141_28063	555	QDH76130.1 putative gag-pol polyprotein [Porcine endogenous retrovirus]	89.8	1.86e-70	128
k141_4499	555	AXH76381.1 MAG: major capsid protein [Microviridae sp.]	79.1	1.41e-90	177
k141_15754	552	QDH76130.1 putative gag-pol polyprotein [Porcine endogenous retrovirus]	72.5	1.81e-67	171
k141_34264	550	QZX43879.1 restriction endonuclease [Marseillevirus sp.]	39.7	1.21e-40	179
k141_16776	549	YP_009214899.1 hypothetical protein PAC1_25 [Propionibacterium phage PAC1]	99.1	1.77e-71	106
k141_29936	543	APG77457.1 hypothetical protein [Hubei picorna-like virus 60]	61.1	1.2e-50	149
k141_11066	541	QDH76130.1 putative gag-pol polyprotein [Porcine endogenous retrovirus]	81.3	1e-41	107
k141_40312	537	YP_009333554.1 hypothetical protein 1 [Beihai picorna-like virus 14]	45.8	4.23e-28	155
k141_31147	534	NDH69057.1 DEAD/DEAH box helicase [Gammaproteobacteria bacterium]	60.8	8.75e-21	79
k141_29232	524	DAV27751.1 MAG TPA: tail protein [Siphoviridae sp.]	97.1	7.93e-88	139
k141_8972	517	AKH40312.1 ORF1 [Bloomfield virus]	46.8	2.15e-23	109
k141_38724	516	QED44122.1 TGB1 [Garlic virus A]	98.8	2.86e-117	167
k141_7361	514	QEM39301.1 capsid [Humaita-Tubiacanga virus]	36.6	7.24e-23	161
k141_4199	513	NBP16601.1 hypothetical protein [bacterium]	58.7	1.09e-33	109
k141_14954	508	APG77457.1 hypothetical protein [Hubei picorna-like virus 60]	82.7	1.27e-77	156
k141_22056	503	CAB4219919.1 hypothetical protein UFOVP1624_20 [uncultured Caudovirales phage]	52.3	1.37e-28	109
k141_24106	494	UHS71931.1 MAG: hypothetical protein, partial [Cypovirus sp.]	39.8	1.7e-25	161
k141_6293	491	UJT31894.1 RNA-dependent RNA polymerase, partial [Picobirnavirus sp.]	97.9	7.33e-24	47
k141_6396	484	YP_009603700.1 hypothetical protein FDH74_gp31 [Propionibacterium phage PHL082M03]	92.8	9.67e-75	125
k141_30073	471	TIH72214.1 N-acetylmuramoyl-L-alanine amidase, partial [Klebsiella pneumoniae]	93.3	1.49e-102	150
k141_28456	470	YP_009333527.1 hypothetical protein 2 [Beihai sipunculid worm virus 4]	39.3	7.17e-20	140
k141_26392	467	QDH76130.1 putative gag-pol polyprotein [Porcine endogenous retrovirus]	77.1	2.18e-49	109
k141_31552	462	DAI60932.1 MAG TPA: hypothetical protein, partial [Myoviridae sp.]	97.4	1.78e-16	39
k141_24200	461	UHS72436.1 MAG: putative RNA-dependent RNA polymerase [Totiviridae sp.]	95.3	8.63e-85	149
k141_21610	458	AEG66938.1 RNA-dependant RNA polymerase, partial [Pepino mosaic virus]	93.8	2.06e-71	112
k141_32198	456	QYF50026.1 MAG: replicase, partial [Sichuan hepe-like virus 4]	60	1.16e-17	80
k141_7638	455	AOV86373.1 putative capsid VP1 [uncultured virus]	78.5	1.59e-31	79
k141_14195	451	UHS71887.1 MAG: putative RNA-dependent RNA polymerase, partial [Cypovirus sp.]	43.2	7.53e-22	132
k141_24176	450	NDB60876.1 phage portal protein [bacterium]	52.3	1.84e-30	111
k141_25893	446	QDH87967.1 MAG: RNA-dependent RNA polymerase [Picornavirales sp.]	43.1	5.23e-24	130
k141_28566	445	QDH76130.1 putative gag-pol polyprotein [Porcine endogenous retrovirus]	63.1	6.86e-26	103
k141_41864	445	USZ80625.1 replication-associated protein [Tick-associated circular virus-2]	100	1.35e-51	86
k141_8751	444	USZ80631.1 replication-associated protein [Tick-associated circular virus-5]	100	1.32e-53	87
k141_12737	437	CAB4132420.1 hypothetical protein UFOVP248_33 [uncultured Caudovirales phage]	60.4	2.56e-39	111
k141_37631	427	QNJ34609.1 RNA-dependent RNA polymerase [Malassezia sympodialis mycovirus]	74	6.13e-42	96
k141_40431	426	CAB4196824.1 hypothetical protein UFOVP1290_344 [uncultured Caudovirales phage]	74.2	3.89e-50	97
k141_4181	425	YP_009337621.1 hypothetical protein 2 [Sanxia tombus-like virus 1]	47.4	1.76e-28	116
k141_41069	420	CAB4186024.1 hypothetical protein UFOVP1135_16 [uncultured Caudovirales phage]	81.1	4.76e-13	37
k141_1479	418	QDH91409.1 MAG: RNA-dependent RNA polymerase, partial [Riboviria sp.]	34.6	4.88e-08	136
k141_15015	418	NJO53397.1 hypothetical protein [Leptolyngbyaceae cyanobacterium RM2_2_4]	30.5	1.05e-07	118
k141_22578	412	YP_009552081.1 hypothetical polyprotein [Diatom colony associated dsRNA virus 15]	40.3	3.62e-17	119
k141_39931	412	UUV42164.1 MAG: polyprotein [Hanko iflavirus 1]	100	5.81e-84	137
k141_2031	411	APG77457.1 hypothetical protein [Hubei picorna-like virus 60]	82.2	7.63e-51	107
k141_21802	410	YP_009342462.1 hypothetical protein [Wuhan house centipede virus 4]	31.2	5.71e-08	109
k141_27405	408	QCQ84851.1 major capsid protein [Blackfly microvirus SF02]	84.3	6.41e-32	70
k141_19424	402	YP_009336647.1 hypothetical protein 2 [Wenzhou picorna-like virus 2]	47.5	4.67e-09	80
k141_6533	398	QKI28901.1 VP4 [Kummerowia striata gokushovirus]	67.4	4.2e-37	89
k141_29757	397	AXH76380.1 MAG: replication initiator protein [Microviridae sp.]	75.6	6.11e-35	82
k141_30137	390	ULG00020.1 MAG: hypothetical protein [Marnaviridae sp.]	83.9	7.09e-62	124
k141_12613	384	DAN92858.1 MAG TPA: hypothetical protein [Bacteriophage sp.]	75.8	1.01e-07	33
k141_17809	383	YP_009337342.1 hypothetical protein 3 [Changjiang tombus-like virus 17]	45.8	3.45e-27	120
k141_2521	382	QYF50150.1 MAG: replicase, partial [Sichuan alphaflexivirus 2]	97.6	1.83e-70	125
k141_34947	380	QFP98430.1 polyprotein [Lysiphlebus fabarum rna-virus type A]	41.6	4.25e-19	125
k141_10047	379	MBL0294873.1 hypothetical protein [Saprospiraceae bacterium]	98.4	2.42e-78	125
k141_29853	378	AUV62054.1 hypothetical protein [Propionibacterium phage pa310]	95.8	2.91e-23	48
k141_30591	375	QDH87968.1 MAG: hypothetical protein H2Rhizo3345_000002 [Picornavirales sp.]	55.4	2.8e-24	83
k141_39129	374	UCC70390.1 hypothetical protein [Sanxia permutotetra-like virus 1]	67.5	1.9e-53	123
k141_33772	371	BAM78603.1 defective RNA-dependent RNA polymerase [Rosellinia necatrix partitivirus 2]	52	3.36e-30	102
k141_4896	371	QJB19270.1 MAG: major capsid protein [Microvirus sp.]	93.2	3.22e-49	88
k141_2522	370	CAH0402448.1 unnamed protein product [Chilo suppressalis]	65.3	2.43e-51	121
k141_15918	368	USC30175.1 MAG: putative RNA dependent RNA polymerase, partial [Tombusviridae sp.]	46.5	2.05e-06	71
k141_12164	367	AUM61625.1 capsid [uncultured virus]	33.1	5.21e-11	124
k141_14017	367	BAK78866.1 triple gene block protein 1 [White clover mosaic virus]	98	6.2e-63	99
k141_2158	366	AZL82869.1 replication initiator protein [Apis mellifera associated microvirus 49]	57	2.16e-26	86
k141_196	363	ARF12399.1 hypothetical protein Klosneuvirus_5_69 [Klosneuvirus KNV1]	48.9	1.68e-05	45
k141_31812	354	ULF99974.1 MAG: polyprotein [Marnaviridae sp.]	50	2.86e-21	92
k141_18268	350	YP_009337237.1 hypothetical protein [Wenling toga-like virus]	49.3	3.71e-10	71
k141_5037	349	QPB11503.1 hypothetical protein [Cutibacterium phage FD1]	94.9	1.81e-30	59
k141_11413	347	QXP08275.1 MAG: internal scaffolding protein [Arizlama microvirus]	53.2	3.29e-24	94
k141_2116	346	UHS72079.1 MAG: RNA-dependent RNA polymerase, partial [Tombusviridae sp.]	36.1	1.93e-07	108
k141_31137	344	AXQ65729.1 MAG: putative viral replication protein [CRESS virus sp.]	57.4	2.63e-17	68
k141_4524	343	UFP37778.1 polyprotein [West Nile virus]	90.6	4.95e-31	64
k141_18463	341	CAB4144082.1 COG4695 Phage-related protein [uncultured Caudovirales phage]	38.5	4.99e-13	109
k141_39658	340	YP_238497.1 DUF3168 domain-containing protein [Streptococcus phage 2972]	100	2.4e-67	103
k141_26124	339	AGW51757.1 hypothetical protein [uncultured virus]	56.3	7.37e-13	87
k141_2082	338	QDH90776.1 MAG: RNA-dependent RNA polymerase, partial [Riboviria sp.]	64.9	1.36e-23	74
k141_23352	335	MAJ28617.1 hypothetical protein [Planctomycetes bacterium]	64.3	3.63e-32	98
k141_8395	335	YP_009337258.1 hypothetical protein [Wenzhou picorna-like virus 24]	60.3	7e-25	78
k141_24570	333	CAB5223953.1 hypothetical protein UFOVP393_22 [uncultured Caudovirales phage]	78.3	9.84e-35	83
k141_36182	333	APG78218.1 RdRp [Hubei partiti-like virus 48]	50	2.1e-12	74
k141_5993	331	YP_009666361.1 gp2 [Marine RNA virus SF-2]	92.9	1.15e-44	85
k141_18032	330	MCR4308192.1 hypothetical protein [Candidatus Berkelbacteria bacterium]	51.8	2.48e-19	85
k141_39922	330	MBU4246983.1 ParB/Srx family N-terminal domain-containing protein [Verrucomicrobia bacterium]	50	1.27e-07	52
k141_26403	329	QVG74786.1 RNA-dependent RNA polymerase [Riboviria sp.]	66	1.35e-11	50
k141_13111	328	YP_443939.1 VP5 [Aedes pseudoscutellaris reovirus]	100	3.31e-61	108
k141_11007	326	FAA04039.1 TPA: VP3 protein, partial [Kadipiro virus]	95	2.3e-41	80
k141_37532	322	ANE37261.1 VP1, partial [Kadipiro virus]	81.5	8.89e-35	81
k141_11436	319	QTE03981.1 MAG: capsid protein, partial [Luscinia sibilans parvo-like hybrid virus]	51	1.24e-06	51
k141_15743	318	QED43701.1 replicase [Garlic latent virus]	100	5.08e-58	100
k141_30479	318	ULF99969.1 MAG: hypothetical protein 1 [Marnaviridae sp.]	97.4	2.29e-40	77
k141_26999	316	QNM37812.1 hypothetical protein, partial [Thrips tabaci associated virga-like virus 1]	50.9	3.52e-09	53
k141_19526	315	MBP7282653.1 peptidoglycan-binding protein [Leptospiraceae bacterium]	51.3	1.29e-16	78
k141_31126	314	BAA28949.1 RNA replicase read through component, partial [Crucifer tobamovirus]	89.4	6.66e-31	66
k141_41120	312	YP_009337621.1 hypothetical protein 2 [Sanxia tombus-like virus 1]	74.5	1.22e-17	55
k141_21930	311	ASM94052.1 hypothetical protein [Barns Ness breadcrumb sponge aquatic picorna-like virus 1]	43.4	7.48e-16	99
k141_28532	310	CAB4155458.1 hypothetical protein UFOVP663_7 [uncultured Caudovirales phage]	58.3	1.88e-08	48
k141_2843	310	UJT31894.1 RNA-dependent RNA polymerase, partial [Picobirnavirus sp.]	92.6	1.42e-09	27
k141_30743	310	CAB4137799.1 Putative amidoligase enzyme [uncultured Caudovirales phage]	50	1.06e-05	46
k141_26416	309	QDH87967.1 MAG: RNA-dependent RNA polymerase [Picornavirales sp.]	47.6	5.31e-13	82
k141_38138	309	BAV16903.1 RNA-dependent RNA polymerase [White clover mosaic virus]	97.8	1.52e-18	45
k141_12611	309	WP_260231824.1 DUF3168 domain-containing protein [Streptococcus thermophilus]	100	2.59e-19	39
k141_25317	307	APG77457.1 hypothetical protein [Hubei picorna-like virus 60]	56.5	1.55e-06	46
k141_28814	306	ULF99985.1 MAG: hypothetical protein [Marnaviridae sp.]	87.5	1.46e-28	64
k141_25980	305	ULF99924.1 MAG: hypothetical protein 1 [Marnaviridae sp.]	96.2	1.19e-41	79
k141_33276	304	QRQ90169.1 MAG: hypothetical protein [Riboviria sp.]	94.4	5.26e-39	71
k141_30326	304	AZL82871.1 major capsid protein [Apis mellifera associated microvirus 49]	75.5	2.94e-15	49
k141_37597	303	FAA04038.1 TPA: VP2 protein [Kadipiro virus]	100	9.59e-46	89
k141_39912	303	DAX51889.1 MAG TPA: hypothetical protein [Siphoviridae sp.]	89.2	1.4e-25	65
k141_34102	302	AOC55070.1 RNA-dependent RNA polymerase [Renton virus]	45.3	1.73e-13	75
k141_16154	301	CAB4143994.1 hypothetical protein UFOVP462_10 [uncultured Caudovirales phage]	50	2.66e-12	70
k141_11396	301	QJX15749.1 RNA replication protein [White clover mosaic virus]	98.4	2.01e-31	61
k141_37989	301	UBT83518.1 VP4, partial [Middle Point orbivirus]	97.8	6.92e-57	93
k141_24076	301	MBK9061933.1 alpha-1,2-fucosyltransferase [Acidobacteria bacterium]	50	1.15e-13	74
k141_31614	280	QJB20114.1 MAG: replication initiator protein [Microvirus sp.]	60	4.01e-12	50
k141_31583	273	FAA04038.1 TPA: VP2 protein [Kadipiro virus]	100	1.27e-48	87
k141_25314	212	APG77457.1 hypothetical protein [Hubei picorna-like virus 60]	54.3	8.55e-15	70
